# Supplementary material for: Medication Adherence Measurement in Chronic Diseases: A State-of-the-Art Review of the Literature
Source: Nurs Rep. 2025 Oct 16;15(10):370. doi: 10.3390/nursrep15100370 (PMC12567100; doi:10.3390/nursrep15100370)
Supplement: Supplementary file 1 [file nursrep-15-00370-s001.zip]

Archive with 1 entries (1 files):
- nursrep-3781226-supplementary.pdf
